# Supplementary material for: Temporal Trends in Patient Characteristics and Clinical Outcomes of TAVR: Over a Decade of Practice
Source: J Clin Med. 2024 Aug 25;13(17):5027. doi: 10.3390/jcm13175027 (PMC11396256; doi:10.3390/jcm13175027)
Supplement: Supplementary file 1 [file jcm-13-05027-s001.zip]

Archive with 1 entries (1 files):
- jcm-3137578-supplementary.pdf
